# Supplementary material for: Feedback for Emergency Ambulance Staff: A National Review of Current Practice Informed by Realist Evaluation Methodology
Source: Healthcare (Basel). 2023 Aug 8;11(16):2229. doi: 10.3390/healthcare11162229 (PMC10454701; doi:10.3390/healthcare11162229)
Supplement: Supplementary file 1 [file healthcare-11-02229-s001.zip]

Archive with 3 entries (3 files):
- Supplement File S1. SurveyMeasure.pdf
- Supplement File S2. InterviewGuideLeads.pdf
- Supplement File S3. InterviewGuideRecipients.pdf
